# Supplementary material for: Successfully Navigating Food and Drug Administration Orphan Drug and Rare Pediatric Disease Designations for AAV9-hPCCA Gene Therapy: The National Institutes of Health Platform Vector Gene Therapy Experience
Source: Hum Gene Ther. 2023 Mar 20;34(5-6):217–27. doi: 10.1089/hum.2022.232 (PMC10031144; doi:10.1089/hum.2022.232)
Supplement: Supplemental data [file Supp_FileS3.xlsx]

## Sheet: Search_results
Manually curated list of AAV related ODDs in the FDA database (as of November 30 2022)
Search keywords used: “adeno-associated”, “AAV” and “gene therapy”
Generic Name	Trade Name	Date Designated	Orphan Designation	Orphan Designation Status	FDA Orphan Approval Status	Approved Labeled Indication	Marketing Approval Date	Exclusivity End Date	Exclusivity Protected Indication * (Shown for approvals from Jan. 1, 2013, to the present)	Sponsor Company	Sponsor Address 1	Sponsor Address 2	Sponsor City	Sponsor State	Sponsor Zip	Sponsor Country	CF Grid Key
A dual vector gene therapy product containing AAV8 vectors expressing the 5¿ and 3¿ portion of human otoferlin (OTOF) gene		2022-11-29	Treatment of otoferlin related hearing loss	Designated	Not FDA Approved for Orphan Indication					Sensorion S.A.	375 rue du Professeur Joseph Blayac		Montpellier		34080	France	913222
A native AAV9 capsid with a genomic cassette containing a cardiomyocyte-specific promoter and the wild-type human PKP2 gene		2022-11-22	Treatment for arrhythmogenic right ventricular cardiomyopathy (ARVC) due to PKP2 mutations.	Designated	Not FDA Approved for Orphan Indication					Tenaya Therapeutics	171 Oyster Point Blvd	Suite 500	South San Francisco	California	94080	United States	911322
Recombinant adeno-associated virus (rAAV) vector expressing human retinoschisis protein RS1		2022-11-15	Treatment of juvenile X-linked retinoschisis	Designated	Not FDA Approved for Orphan Indication					Langxin Qisheng (Suzhou) Biopharmaceutical Co., Ltd.	Room 101/201/301, Building C31, Bio-bay, No. 218, Xinghu Street		Suzhou Industrial Park	Jiangsu Province		China	909822
AAV9-Synapsin-Caveolin-1		2022-09-28	Treatment of Amyotrophic Lateral Sclerosis (ALS)	Designated	Not FDA Approved for Orphan Indication					Eikonoklastes Therapeutics, Inc.	2356 Park Ave., #17		Cincinnati	Ohio	45206-2725	United States	902122
non-replicating recombinant adeno-associated virus serotype rh79 (AAVrh.79) vectors: AAVrh79.TBG.M2PCSK9.WPRE.bGH and AAVrh79.hHDR.TBG.hOTCco.bGH		2022-09-01	Treatment of Ornithine Transcarbamylase Deficiency	Designated	Not FDA Approved for Orphan Indication					iECURE, Inc.	620 West Germantown Pike Suite 220		Plymouth Meeting	Pennsylvania	19462	United States	900222
An Adeno-associated Virus Vector Containing an Expression Cassette of the Human Factor IX Transgene		2022-08-15	Treatment of Hemophilia B	Designated	Not FDA Approved for Orphan Indication					Belief BioMed Limited	Unit 3A,12/F, Kaiser Centre, No. 18 Centre Street, Sai Ying Pun, Hong Kong, China		Hong Kong	Hong Kong	999077	China	895722
Recombinant adeno-associated virus (AAV) serotype HSC15 (rAAVHSC15) encoding human iduronate-2-sulfatase (hIDS)		2022-07-14	Treatment of Mucopolysaccharidosis type II (MPS II), also known as Hunter syndrome	Designated	Not FDA Approved for Orphan Indication					Homology Medicines, Inc	Homology Medicines, Inc.	1 Patriots Park	Bedford	Massachusetts	1730	United States	892022
adeno-associated virus serotype 8 expressing Cas9 gene and single guide RNA targeting R135W mutation in Rhodopsin gene		2022-07-14	Treatment of retinal dystrophy associated with R135W mutation in rhodopsin gene	Designated	Not FDA Approved for Orphan Indication					Chigenovo Co., Ltd.	Room S-402, Building 1, Yard 9, Shengshengyuan Road	Zhongguancun Life Science Park, Changping District	Beijing			China	890722
AAV2.adalimumab		2022-06-22	Treatment of non-infectious intermediate, posterior, or panuveitis or chronic non-infectious anterior uveitis	Designated	Not FDA Approved for Orphan Indication					Kriya Therapeutics, Inc.	1100 Island Drive, Suite 203		Redwood City	California	94065	United States	884622
replication-incompetent adeno-associated virus serotype 9 vector encoding the human fragile x mental retardation 1 gene		2022-06-16	Treatment of Fragile X Syndrome	Designated	Not FDA Approved for Orphan Indication					Forge Biologics, Inc.	3900 Gantz Road		Grove City	Ohio	42123	United States	889322
AAV2/8-SaCas9-sgRNA RHO-T17M		2022-06-07	Treatment of Retinitis pigmentosa (RP)	Designated	Not FDA Approved for Orphan Indication					Chigenovo Co., Ltd.	Room S-402, Building 1, Yard 9, Shengshengyuan Road,	Zhongguancun Life Science Park, Changping District	Beijing			China	866221
Recombinant adeno-associated viral vector serotype HSC15, containing homology arms targeting the human phenylalanine hydroxylase genomic locus, and expressing human phenylalanine hydroxylase		2022-05-27	Treatment of phenylalanine hydroxylase deficiency	Designated	Not FDA Approved for Orphan Indication					Homology Medicines, Inc.	1 Patriots Park		Bedford	Massachusetts	1730	United States	879022
adeno-associated viral vector 9 delivering human Glutaryl-CoA Dehydrogenase (GCDH) gene		2022-05-26	Treatment of glutaric aciduria type I	Designated	Not FDA Approved for Orphan Indication					Shanghai Vitalgen BioPharma Co., Ltd.	Building 2, No.11 Jia Lilue Road	Pudong New District	Shanghai	Municipality, P.R. China		China	881422
a non-replicating recombinant adeno-associated virus serotype 9 (AAV9) gene therapy vector containing the human adenosine triphosphate (ATP)-binding cassette (ABC) sub-family D member 1 (ABCD1) gene		2022-03-14	Treatment of Adrenoleukodystrophy	Designated	Not FDA Approved for Orphan Indication					SwanBio Therapeutics, Inc.	150 Monument Road	Suite 207	Bala Cynwyd	Pennsylvania	19004	United States	866121
recombinant adeno-associated virus containing human ASPA cDNA (rAAV-Olig001-ASPA)		2022-02-17	Treatment of Canavan Disease	Designated	Not FDA Approved for Orphan Indication					Myrtelle, Inc.	17 State Street, Floor 3, Suite 350		New York	New York	10004	United States	863321
Recombinant serotype 9 adeno-associated virus encoding a codon-optimized human galactosylceramidase (GALC) transgene (hGALCopt2)		2022-02-10	Treatment of Krabbe Disease	Designated	Not FDA Approved for Orphan Indication					Neurogene Inc.	535 W 24th St, 5th Floor		New York	New York	10011	United States	861621
Adeno-associated virus serotype 9 carrying the human Fukutin-Related protein gene and target sequence of the miR-208a		2022-01-31	Treatment of autosomal recessive disorder Limb Girdle Muscular Dystrophy R9 FKRP-related (LGMDR9)	Designated	Not FDA Approved for Orphan Indication					Atamyo Therapeutics	1Bis, rue de l'Internationale		Évry-Courcouronnes		91000	France	858921
recombinant adeno-associated virus serotype 2 containing human mitochondrial ND1 codon optimized gene (rAAV2-ND1)		2022-01-13	Treatment of Leber's Hereditary Optic Neuropathy (LHON)	Designated	Not FDA Approved for Orphan Indication					Neurophth Therapeutics, Inc.	6042 Cornerstone Ct W, Suite D		San Diego	California	92121	United States	856321
adeno-associated virus vector carrying complementary deoxyribonucleic acid encoding the human long-wave-sensitive opsin 1 (AAV.7m8-L-opsin)		2022-01-03	Treatment of blue cone monochromacy (X-linked incomplete achromatopsia)	Designated	Not FDA Approved for Orphan Indication					Adverum Biotechnologies, Inc.	800 Saginaw Drive		Redwood City	California	94063	United States	854121
adeno-associated virus serotype 5 (AAV5) vector containing the hSERPING cDNA sequence encoding human C1-esterase inhibitor (C1-INH)		2021-12-20	Treatment of hereditary angioedema	Designated	Not FDA Approved for Orphan Indication					BioMarin Pharmaceutical, Inc.	105 Digital Drive		Novato	California	94949	United States	852221
an adeno-associated viral vector delivering human FIX Padua gene		2021-12-14	Treatment of Hemophilia B	Designated	Not FDA Approved for Orphan Indication					Shanghai Vitalgen BioPharma Co., Ltd.	Building 2, No.11 Jia Lilue Road,	Pudong New District	Shanghai		CN201210	China	850921
Recombinant AAV9 vector encoding the human progranulin (PGRN) gene		2021-11-24	Treatment of frontotemporal dementia (FTD)	Designated	Not FDA Approved for Orphan Indication					AviadoBio Ltd.	86 Hatton Garden	Floor 5	London	London	EC1N 8QQ	United Kingdom	847621
autologous CD34+ hematopoietic stem and progenitor cells with a HBB gene corrected by CRISPR/Cas9 in combination with a gcSCD-AAV6 vector		2021-11-23	Treatment of sickle cell disease	Designated	Not FDA Approved for Orphan Indication					Graphite Bio, Inc.	201 Haskins Way, Suite 210		South San Francisco	California	94080	United States	846821
recombinant AAV8 that contains a vector genome encoding a miniaturized dystrophin protein (microdystrophin)		2021-11-08	Treatment of Duchenne muscular dystrophy	Designated	Not FDA Approved for Orphan Indication					REGENXBIO Inc.	9804 Medical Center Drive		Rockville	Maryland	20850	United States	847521
Adeno-associated viral vector expressing human retinitis pigmentosa GTPase regulator-interacting protein 1 (AAV.Anc80.hRPGRIP1)		2021-11-08	RPGRIP1 Mutation-Associated Retinal Dystrophies	Designated	Not FDA Approved for Orphan Indication					Odylia Therapeutics	1447 Peachtree St. NE		Atlanta	Georgia	30309	United States	849421
AAV8/TTR-hFVa - Adeno Associated Virus, Serotype 8 with a transthyretin promotor and encoded transgene for human clotting Factor Va.		2021-10-27	Treatment of Hemophilia A or Hemophilia B with or without Inhibitors	Designated	Not FDA Approved for Orphan Indication					GeneVentiv Therapeutics, Inc.	312 Buncombe Street		Raleigh	North Carolina	27609	United States	843221
E-selectin/Adeno-Associated Virus (E-sel/AAV2) Gene Therapy		2021-10-12	Treatment of Buerger disease	Designated	Not FDA Approved for Orphan Indication					Ambulero Inc	1951 NW 7th Avenue	Suite 6000	Miami	Florida	33136	United States	840421
Adeno-associated virus 2/9 expressing human GALT gene (AAV2/9-hGALT)		2021-09-28	Treatment of galactosemia	Designated	Not FDA Approved for Orphan Indication					Jaguar Gene Therapy, LLC	Two Conway Park	150 N. Field Drive, Suite 300	Lake Forest	Illinois	60045	United States	839921
Adeno-Associated Virus 9 human Propionyl-CoA Carboxylase, alpha subunit (AAV9-hPCCA)		2021-09-27	Treatment of propionic acidemia	Designated	Not FDA Approved for Orphan Indication					National Institutes of Health, National Center for Advancing Translational Sciences	9800 Medical Center Dr.		Rockville	Maryland	20850	United States	838121
Recombinant adeno-associated viral vector serotype S3 containing codon optimised expression cassette encoding human beta-glucocerebrosidase variant		2021-08-11	Treatment of Gaucher Disease	Designated	Not FDA Approved for Orphan Indication					Freeline Therapeutics Inc	180 Varick Street	6th Floor	New York	New York	10014	United States	831121
Adeno-Associated Viral Vector Serotype 1 containing the human otoferlin gene		2021-08-11	Rescue of hearing function in patients diagnosed with congenital deafness due to biallelic mutations of the OTOF gene	Designated	Not FDA Approved for Orphan Indication					Decibel Therapeutics, Inc.	1325 Boylston Street		Boston	Massachusetts	2215	United States	832721
Adeno-associated viral 2/5 (AAV2/5) vector expressing the human KCNJ13 gene		2021-08-09	Treatment of inherited retinal dystrophy due to KCNJ13 biallelic mutations	Designated	Not FDA Approved for Orphan Indication					Hubble Therapeutics	536 Bay Rd.		Duxbury	Massachusetts	2332	United States	743320
Recombinant adeno-associated virus vector carrying human CYP4V2 gene		2021-08-09	Treatment of Bietti crystalline dystrophy (BCD)	Designated	Not FDA Approved for Orphan Indication					Chigenovo Co., Ltd.	402, Building 1, Yard 9, Shengshengyuan Road	Zhongguancun Life Science Park, Changping Distric	Beijing			China	831621
Adeno-associated viral vector encoding the human ceroid lipofuscinosis neuronal type 2 (CLN2) gene		2021-07-12	Treatment of neuronal ceroid lipofuscinosis type 2 (CLN2) disease, Batten disease	Designated	Not FDA Approved for Orphan Indication					Lexeo Therapeutics	430 East 29th Str	14th Floor	New York	New York	10016	United States	825521
Adeno-associated viral vector encoding the human frataxin (FXN) gene		2021-06-24	Treatment of Friedreich’s Ataxia	Designated	Not FDA Approved for Orphan Indication					Lexeo Therapeutics	430 East 29th Str	14th Floor	New York	New York	10016	United States	822221
Adeno-associated virus serotype 5 encoding human retinal guanylate cyclase 1 gene (AAV5-GUCY2D)		2021-06-07	Treatment of retinal disease due to autosomal recessive mutations in the human retinal guanylate cyclase 1 (GUCY2D) gene	Designated	Not FDA Approved for Orphan Indication					Atsena Therapeutics Inc.	701 W Main Street	Suite 200	Durham	North Carolina	27701	United States	726919
Adeno-associated virus serotype 9 virus particle containing viral DNA that includes an expression cassette containing the human NGLY1 gene coding sequence		2021-05-28	Treatment of NGLY1 deficiency	Designated	Not FDA Approved for Orphan Indication					Grace Science, LLC	1142 Crane Street	Ste 4	Menlo Park	California	94025	United States	815921
a native AAV9 capsid with a genomic cassette containing a cardiomyocyte-specific promoter and the wild-type human MYBPC3 gene		2021-05-12	Treatment of hypertrophic cardiomyopathy (HCM) due to loss-of-function mutations in the MYBPC3 gene encoding cardiac myosin-binding protein C	Designated	Not FDA Approved for Orphan Indication					Tenaya Therapeutics	701 Oyster Point Blvd	Suite 500	South San Francisco	California	94080	United States	813221
A recombinant adeno-associated viral (AAV) vector encoding the human otoferlin (hOTOF) gene.		2021-04-12	Treatment of otoferlin gene (OTOF)-mediated hearing loss	Designated	Not FDA Approved for Orphan Indication					Akouos, Inc.	645 Summer Street	Suite 200	Boston	Massachusetts	2210	United States	811221
adeno-associated virus serotype 9 gene transfer vector expressing human AP4B1 cDNA		2021-02-16	Treatment of hereditary spastic paraplegia 47	Designated	Not FDA Approved for Orphan Indication					Cure AP-4	24R Pleasant St, Unit 2		Newburyport	Massachusetts	1950	United States	802120
adeno-associated virus serotype rhesus 10 vector expressing the human galactocerebrosidase (GALC) gene		2021-02-10	Treatment of Krabbe disease	Designated	Not FDA Approved for Orphan Indication					Forge Biologics, Inc.	3900 Gantz Road		Grove City	Ohio	42123	United States	803220
AAV9 gene vector construct expressing the human Frataxin gene (scAAV9.CB.hFRXN isoform 1)		2021-01-21	Treatment of Friedreich`s Ataxia (FA).	Designated/Withdrawn	Not FDA Approved for Orphan Indication					Novartis Institute for BioMedical Research, Inc.	181 Massachusetts Avenue		Cambridge	Massachusetts	2139	United States	794920
Non-replicating recombinant adeno-associated virus serotype 1 vector delivering human GRN gene encoding the protein progranulin		2021-01-07	Treatment of frontotemporal dementia	Designated	Not FDA Approved for Orphan Indication					Passage Bio, Inc.	Commerce Square Two	2001 Market Street	Philadelphia	Pennsylvania	19103	United States	793020
Adeno-associated virus serotype 9 (AAV9) vector with engineered transgene encoding the human SLC13A5 protein.		2021-01-04	Treatment of SLC13A5 Deficiency	Designated	Not FDA Approved for Orphan Indication					Taysha Gene Therapies	BioCenter at UT Southwestern	2280 Inwood Road	Dallas	Texas	75235	United States	789020
Adeno-associated virus serotype 5 containing the human RDH12 gene		2020-12-18	Treatment of RDH12 mutation associated retinal dystrophy	Designated	Not FDA Approved for Orphan Indication					MeiraGTx UK II Limited	92 Britannia Walk		London		N1 7NQ	United Kingdom	786120
Adeno-associated viral vector serotype 9 encoding human ATP7B		2020-12-07	Treatment of Wilson's Disease	Designated	Not FDA Approved for Orphan Indication					Ultragenyx Pharmaceutical Inc.	840 Memorial Drive		Cambridge	Massachusetts	2139	United States	784920
Single-stranded, non-replicating recombinant adeno-associated viral vector serotype 9 containing the human immunoglobulin ?-binding protein 2 cDNA		2020-11-24	Treatment of spinal muscular atrophy with respiratory distress type 1 (SMARD1)	Designated	Not FDA Approved for Orphan Indication					Alcyone Lifesciences, Inc.	116 John St.	Suite 300	Lowell	Massachusetts	1852	United States	783220
AAV9 gene therapy encoding the Dok7 protein		2020-11-19	Treatment of congenital myasthenic syndrome	Designated	Not FDA Approved for Orphan Indication					Amplo Biotechnology Inc.	2637 E. Atlantic Ave., Ste 43644		Pompano Beach	Florida	33062	United States	781220
Recombinant adeno-associated virus vector-based gene therapy expressing the methylmalonyl-CoA mutase (MMUT) transgene		2020-10-26	Treatment of methylmalonic acidemia	Designated	Not FDA Approved for Orphan Indication					Selecta Biosciences, Inc.	65 Grove Street		Watertown	Massachusetts	2472	United States	775520
a non-replicating recombinant adeno-associated virus serotype hu68 vector, containing a transgene encoding the human galactosylceramidase (GALC) enzyme		2020-10-22	Treatment of Krabbe disease (globoid cell leukodystrophy)	Designated	Not FDA Approved for Orphan Indication					Passage Bio, Inc.	Commerce Square Two, 2001 Market Street		Philadelphia	Pennsylvania	19103	United States	776620
a single-stranded adeno-associated virus serotype 8 gene therapy containing codon optimized human alpha-1-iduronidase cDNA.		2020-10-22	Treatment of mucopolysaccharidosis type I (MPS I)	Designated	Not FDA Approved for Orphan Indication					Rain Bio, Inc.	8628 Valley Brook Drive		Raleigh	North Carolina	27613	United States	774120
Recombinant adeno-associated virus vector containing the active biological substance AAV-GTX-hUBE3A		2020-10-22	Treatment of Angelman Syndrome	Designated	Not FDA Approved for Orphan Indication					PTC Therapeutics, Inc.	100 Corporate Court		South Plainfield	New Jersey	7080	United States	777420
AAV9 capsid encapsulating a bicistronic vector encoding for a unique combination of a recombinant human ?-glucocerebrosidase enzyme with the S1S3 variant of the N-acetylglucosamine-Phosphotransferase (S1S3 PTase)		2020-10-21	treatment of Gaucher disease	Designated	Not FDA Approved for Orphan Indication					M6P Therapeutics	20 S. Sarah Street		St. Louis	Missouri	63108	United States	775220
adeno-associated viral vector type 9 with S1S3 gene encoding S1S3 variant of N-acetylglucosamine-1-phosphotransferase		2020-10-20	treatment of mucolipidosis	Designated	Not FDA Approved for Orphan Indication					M6P Therapeutics	20 S. Sarah Street		St. Louis	Missouri	63108	United States	774320
a self-complementary adeno-associated virus serotype 9 (AAV9) vector expressing codon-optimized human SURF1 DNA coding sequence		2020-10-20	Treatment of Leigh Syndrome.	Designated	Not FDA Approved for Orphan Indication					Taysha Gene Therapies	BioCenter at UT Southwestern	2280 Inwood Road	Dallas	Texas	75235	United States	773520
adeno-associated virus 2/9 expressing human BBS1 gene		2020-10-16	treatment of Bardet-Biedl Syndrome	Designated	Not FDA Approved for Orphan Indication					Axovia Therapeutics	1209 Orange Street		Wilmington	Delaware	19801	United States	773020
adeno-associated virus 2/8 expressing human BBS1 gene		2020-10-16	treatment of Bardet-Biedl Syndrome	Designated	Not FDA Approved for Orphan Indication					Axovia Therapeutics	1209 Orange Street		Wilmington	Delaware	19801	United States	772920
recombinant serotype 9 adeno-associated virus encoding a codon-optimized human MECP2 gene		2020-10-07	Treatment for Rett syndrome	Designated	Not FDA Approved for Orphan Indication					Taysha Gene Therapies	BioCenter at UT Southwestern	2280 Inwood Road	Dallas	Texas	75235	United States	770520
Recombinant Human Adeno-Associated Virus Serotype 2 Containing Human Mitochondrial ND4 gene (rAAV2-ND4)		2020-09-22	Treatment of Leber's Hereditary Optic Neuropathy	Designated	Not FDA Approved for Orphan Indication					Neurophth Therapeutics, Inc.	200 Continental Drive	Suite 401, Room 411	New Castle	Delaware	19713	United States	765420
Adeno-associated viral vector expressing a cystic fibrosis transmembrane conductance regulator with a partial deletion in the R domain gene		2020-09-08	Treatment of Cystic Fibrosis	Designated	Not FDA Approved for Orphan Indication					Spirovant Sciences, Inc.	3675 Market Street	2nd Floor	Philadelphia	Pennsylvania	19104	United States	760820
Adeno-Associated Viral Vector Expressing Codon-optimized Human PCCA cDNA		2020-08-26	Treatment of Propionic Acidemia	Designated	Not FDA Approved for Orphan Indication					Mayo Clinic	200 First Street SW		Rochester	Minnesota	55905	United States	759920
Adeno-associated virus serotype HSC15 expressing human arylsulfatase A		2020-08-11	Treatment of Metachromatic Leukodystrophy	Designated	Not FDA Approved for Orphan Indication					Homology Medicines, Inc.	1 Patriots Park		Bedford	Massachusetts	1730	United States	761420
Adeno-Associated Virus containing the gene for human Nuclear Hormone Receptor NR2E3 (AAV-hNR2E3)		2020-08-07	Treatment of retinal dystrophies due to mutations in PDE6B gene	Designated	Not FDA Approved for Orphan Indication					Ocugen Inc.	5 Great Valley Parkway	Suite 160	Malvern	Pennsylvania	19355	United States	753920
An adeno-associated virus serotype 9 (AAV9) vector with engineered transgene encoding the human CLN7/MFSD8 gene for expression of active human major facilitator superfamily domain containing 8		2020-07-31	Treatment of neuronal ceroid lipofuscinosis type 7	Designated	Not FDA Approved for Orphan Indication					Neurogene Inc.	535 W 24th St,	5th Floor	New York	New York	10011	United States	751620
adeno-Associated Virus containing human Nuclear Hormone Receptor NR2E3 (AAV-hNR2E3) gene therapy		2020-07-23	Treatment of RHO gene mutation associated retinal degenerative disease	Designated	Not FDA Approved for Orphan Indication					Ocugen Inc.	5 Great Valley Parkway	Suite 160	Malvern	Pennsylvania	19355	United States	722119
adeno-associated viral vector serotype 9 (AAV9) carrying both HEXA and HEXB		2020-07-17	Treatment of GM2 Gangliosidosis	Designated	Not FDA Approved for Orphan Indication					Taysha Gene Therapies	BioCenter at UT Southwestern	2280 Inwood Road	Dallas	Texas	75235	United States	763120
adeno-associated viral vector serotype 9 encoding a codon-optimized human SLC6A1 transgene		2020-07-17	Treatment of SLC6A1-related disorder.	Designated	Not FDA Approved for Orphan Indication					Taysha Gene Therapies	BioCenter at UT Southwestern	2280 Inwood Road	Dallas	Texas	75235	United States	766420
Adeno-associated virus serotype 9 vector with engineered transgene encoding the human CLN5 gene		2020-06-03	Treatment of neuronal ceroid lipofuscinosis type 5	Designated	Not FDA Approved for Orphan Indication					Neurogene Inc.	535 W 24th St,	5th Floor	New York	New York	10011	United States	740020
non-replicating recombinant adeno associated viral vector, serotype 9, designed to promote increased transcription of SCN1A gene		2020-05-14	Treatment of Dravet Syndrome.	Designated	Not FDA Approved for Orphan Indication					Encoded Therapeutics	341 Oyster Point Blvd.	Suite 100	South San Francisco	California	94080	United States	744920
Recombinant adeno-associated viral vector serotype S3 containing DNA encoding for human alpha-galactosidase A		2020-04-22	Treatment of Fabry disease	Designated	Not FDA Approved for Orphan Indication					Freeline Therapeutics Limited	Stevenage Bioscience Catalyst	Gunnels Wood Road	Stevenage	Herts		United Kingdom	734220
non-replicating recombinant adeno-associated virus serotype hu68 vector, which contains human GLB1 transgene encoding the galactosidase beta 1 enzyme		2020-04-16	Treatment of GM1 gangliosidosis	Designated	Not FDA Approved for Orphan Indication					Passage Bio, Inc.	Commerce Square Two	2001 Market Street	Philadelphia	Pennsylvania	19103	United States	742720
Adeno-associated viral vector encoding human multidrug resistance protein 3A (MDR3A)		2020-03-16	Treatment of progressive familial intrahepatic cholestasis	Designated	Not FDA Approved for Orphan Indication					Vivet Therapeutics SAS	80 boulevard Haussmann		Paris	Île-de-France		France	729019
Adeno-Associated Virus Serotype 2 capsid variant (4D-C102) carrying a transgene encoding a codon-optimized human alpha-galactosidase A gene		2020-03-09	Treatment of Fabry Disease	Designated	Not FDA Approved for Orphan Indication					4D Molecular Therapeutics, Inc.	5858 Horton St. Suite 455		Emeryville	California	94608	United States	727119
Adeno-associated viral vector serotype 8 containing cDNA of the human PDE6A protein		2020-03-09	Treatment of Retinitis Pigmentosa	Designated	Not FDA Approved for Orphan Indication					Universitätsklinikum Tübingen (UKT)	Geissweg 3		Tübingen			Germany	728419
Adeno Associated Virus Serotype 8 Encoding the Collagen Q Gene		2020-02-24	Treatment of Collagen Q Congenital Myasthenia	Designated	Not FDA Approved for Orphan Indication					Amplo Biotechnology Inc.	2637 E. Atlantic Blvd., #43644		Pompano Beach	Florida	33062	United States	725219
Recombinant adeno-associated virus serotype 8 (rAAV2/8) vector expressing bioengineered B domain deleted liver-codon-optimized human factor VIII		2020-01-27	Treatment of Hemophilia A	Designated	Not FDA Approved for Orphan Indication					ASC Therapeutics, Inc.	521 Cottonwood Dr.		Milpitas	California	95035	United States	720819
recombinant adeno-associated virus serotype 9 constitutively expressing codon optimized coding sequence of human GBA1		2020-01-27	Treatment of Gaucher disease	Designated	Not FDA Approved for Orphan Indication					Prevail Therapeutics	430 East 29th Street	Suite 940	New York	New York	10016	United States	726019
Adeno-associated virus serotype 9 vector encoding the Dok7 protein		2020-01-23	Treatment of Dok7 Myasthenia	Designated	Not FDA Approved for Orphan Indication					Amplo Biotechnology Inc.	2637 E. Atlantic Blvd., #43644		Pompano Beach	Florida	33062	United States	720119
Adeno-associated virus serotype 9 vector containing human Nacetylgalactosamine-6-sulfate sulfatase gene		2020-01-15	Treatment of mucopolysaccharidosis type IVA (Morquio A Syndrome)	Designated	Not FDA Approved for Orphan Indication					Esteve Pharmaceuticals, S.A.	109 Passeig de la Zona Franca	4th Floor	Barcelona	Catalunya		Spain	725119
An Adeno-Associated Virus Serotype 8 (AAV8) Vector Expressing FIX Padua (AAV8.ss-3xCRM8-TTRFIX_R338Lopt)		2020-01-13	Treatment of Hemophilia B	Designated	Not FDA Approved for Orphan Indication					Baxalta US Inc.	300 Shire Way		Lexington	Massachusetts	2421	United States	717719
recombinant adeno-associated viral vector serotype 8 encoding human acid alpha-glucosidase		2019-12-31	Treatment of Pompe Disease	Designated	Not FDA Approved for Orphan Indication					Audentes Therapeutics, Inc.	600 California Street	17th Floor	San Francisco	California	94108	United States	717119
Self complimentary adeno-associated virus serotype 9 expressing human aspartoacylase transgene		2019-12-23	Treatment of Canavan Disease	Designated	Not FDA Approved for Orphan Indication					Aspa Therapeutics, Inc.	421 Kipling Street		Palo Alto	California	94301	United States	715219
Non-replicating recombinant adeno-associated virus serotype 9 containing the progranulin gene		2019-12-05	Treatment of frontotemporal dementia	Designated	Not FDA Approved for Orphan Indication					Prevail Therapeutics	430 East 29th Street	Suite 940	New York	New York	10016	United States	712719
Non-replicating recombinant, self-complementary adeno-associated virus serotype 9 containing the human CLN6 gene		2019-11-27	Treatment of CLN6 Batten Disease	Designated	Not FDA Approved for Orphan Indication					Amicus Therapeutics, Inc.	3675 Market Street		Philadelphia	Pennsylvania	19104	United States	714419
Non-replicating recombinant, self-complementary adeno-associated virus serotype 9 containing the human CLN3 gene		2019-11-26	Treatment of CLN3 Batten Disease	Designated	Not FDA Approved for Orphan Indication					Amicus Therapeutics, Inc.	3675 Market Street		Philadelphia	Pennsylvania	19104	United States	713119
Single stranded adeno-associated virus vector encoding beta-galactosidase-1		2019-11-14	Treatment of GM1 gangliosidosis	Designated	Not FDA Approved for Orphan Indication					Axovant Sciences	11 Times Square, 33rd Floor		New York,	New York	10036	United States	714719
adeno-associated virus serotype 2/6 encoding a human alpha-galactosidase A cDNA		2019-10-21	Treatment of Fabry Disease	Designated	Not FDA Approved for Orphan Indication					Sangamo Therapeutics, Inc.	7000 Marina Boulevard		Brisbane	California	94005	United States	707219
adeno-associated virus vector encoding human phenylalanine hydroxylase		2019-10-21	Treatment of phenylketonuria	Designated	Not FDA Approved for Orphan Indication					BioMarin Pharmaceutical, Inc.	105 Digital Drive		Novato	California	94949	United States	707819
Adeno-Associated Virus containing the gene for human Nuclear Hormone Receptor NR2E3 (AAV-hNR2E3)		2019-08-20	Treatment of CEP290 mutation associated retinal disease.	Designated	Not FDA Approved for Orphan Indication					Ocugen Inc.	5 Great Valley Parkway	Suite 160	Malvern	Pennsylvania	19355	United States	697519
a recombinant adeno-associated virus pseudotyped with serotype 5 viral capsid encoding CRISPR/Cas9 (clustered regularly interspaced short palindromic repeats associated protein 9) gene editing constructs		2019-07-23	Treatment of CEP290 gene mutations including Leber congenital amaurosis.	Designated	Not FDA Approved for Orphan Indication					Editas Medicine	11 Hurley Street		Cambridge	Massachusetts	2141	United States	693419
non-replicating, recombinant adeno-associated virus serotype 9 (AAV9) containing the short hairpin RNA (shRNA) sequence against human SOD1 under the H1 promoter		2019-07-01	Treatment of Amyotrophic Lateral Sclerosis	Designated	Not FDA Approved for Orphan Indication					AveXis, Inc.	2275 Half Day Road		Bannockburn	Illinois	60015	United States	691719
adeno-associated virus serotype rh10 encoding artificial anti-SOD1 miRNA		2019-06-11	Treatment of Amyotrophic Lateral Sclerosis	Designated	Not FDA Approved for Orphan Indication					Apic Bio, Inc.	c/o LabCentral	700 Main Street, North	Cambridge	Massachusetts	2139	United States	688119
recombinant adeno-associated viral vector with human methylmalonyl-COA mutase (MUT) gene		2019-04-22	Treatment of methylmalonic acidemia	Designated	Not FDA Approved for Orphan Indication					LogicBio Therapeutics, Inc.	610 Main St		Cambridge	Massachusetts	2139	United States	681419
adeno associated viral vector containing Padua derivative of the human coagulation factor IX cDNA		2019-04-17	Treatment of Hemophilia B	Designated	Not FDA Approved for Orphan Indication					CSL Behring	1020 First Avenue	P.O. Box 61501	King of Prussia	Pennsylvania	19406	United States	632918
a non-replicating, recombinant adeno-associated virus serotype 9 (AAV9) containing the human Methyl CpG Binding Protein 2B (MECP2B) cDNA under the control of a segment of the murine MECP2 promoter.		2019-04-17	Treatment of Rett Syndrome (RTT)	Designated/Withdrawn	Not FDA Approved for Orphan Indication					Novartis Institute for BioMedical Research, Inc.	181 Massachusetts Avenue		Cambridge	Massachusetts	2139	United States	681219
recombinant adeno-associated virus, serotype 1, containing a transgene that encodes a microRNA targeting huntingtin messenger RNA		2019-03-15	Treatment of Huntington’s Disease.	Designated/Withdrawn	Not FDA Approved for Orphan Indication					Voyager Therapeutics	75 Sidney Street		Cambridge	Massachusetts	2139	United States	678519
recombinant adeno-associated viral vector serotype S3 containing codon-optimized expression cassette encoding human coagulation factor IX variant		2019-02-15	Treatment of hemophilia B	Designated	Not FDA Approved for Orphan Indication					Freeline Therapeutics Limited	Stevenage Bioscience Catalyst	Gunnels Wood Road	Stevenage	Hertfordshire		United Kingdom	672318
adeno-associated virus serotype 5 capsid containing the gene for human Nuclear Hormone Receptor NR2E3		2019-02-08	Treatment of NR2E3 mutation-associated retinal degenerative disease	Designated	Not FDA Approved for Orphan Indication					Ocugen Inc.	5 Great Valley Parkway	Suite 160	Malvern	Pennsylvania	19355	United States	652918
recombinant adeno-associated viral (AAV) vector that contains a bio-engineered capsid (AAV-Spark100) and a codon-optimized expression cassette to drive expression of a secretable form of human acid a-glucosidase (GAA)		2019-02-01	Treatment of Pompe Disease	Designated	Not FDA Approved for Orphan Indication					Spark Therapeutics, Inc.	3737 Market Street	Suite 1300	Philadelphia	Pennsylvania	19104	United States	674118
Adeno-associated virus serotype 9 vector containing the human lysosome-associated membrane glycoprotein 2 isoform B transgene (AAV9.LAMP2B)		2019-02-01	Treatment of Danon Disease	Designated	Not FDA Approved for Orphan Indication					Rocket Pharmaceuticals, Inc.	The Empire State Building	350 Fifth Avenue, Suite 7530	New York	New York	10118	United States	670218
adeno-associated viral vector 9-containing the human heparan-alpha-glucosaminide N-acetyltransferase (HGSNAT) gene (AAV9- HGSNAT)		2019-01-16	Treatment of Sanfilippo Syndrome IIIC (also known as Mucopolysaccharidosis IIIC/MPS IIIC)	Designated	Not FDA Approved for Orphan Indication					Phoenix Nest, Inc.	710 6th Avenue, #2		Brooklyn	New York	11215	United States	667518
self-complementary non-replicating, recombinant adeno-associated virus serotype rhesus 74 expressing the human alpha-sarcoglycan gene under a triple E-box muscle creatine kinase muscle specific promoter (scAAVrh74.tMCK.hSGCA)		2018-12-05	Treatment of limb girdle muscular dystrophy Type 2D	Designated	Not FDA Approved for Orphan Indication					Sarepta Therapeutics	215 First Street		Cambridge	Massachusetts	2142	United States	668418
recombinant adeno-associated virus vector containing DNA encoding INT41 intrabody		2018-11-30	Treatment of Huntington’s Disease	Designated	Not FDA Approved for Orphan Indication					Vybion Inc.	584 Oak Street		Monterey	California	93940	United States	662518
recombinant adeno-associated virus (AAV) vector based on the AAV serotype hu37 containing a single stranded DNA genome encoding a form of human Factor VIII		2018-11-20	Treatment of Hemophilia A	Designated	Not FDA Approved for Orphan Indication					Bayer HealthCare LLC	100 Bayer Boulevard	P.O. Box 915	Hanover	New Jersey	7981	United States	659618
non-replicating, recombinant adeno-associated virus (AAV) serotype 9 (AAV9) vector containing an hCLN2 expression cassette encoding for the soluble lysosomal enzyme tripeptidyl peptidase I (TPP1)		2018-10-25	Treatment of neuronal ceroid lipofuscinosis type 2 (CLN2) disease.	Designated	Not FDA Approved for Orphan Indication					REGENXBIO Inc. (REGENXBIO)	9600 Medical Center Drive		Rockville	Maryland	20850	United States	663718
Adeno-associated viral vector serotype 8 containing the human RPGR gene		2018-09-27	Treatment of inherited retinal dystrophies due to defects in the RPGR gene	Designated	Not FDA Approved for Orphan Indication					Biogen	300 Binney Street		Cambridge	Massachusetts	2142	United States	632818
adeno-associated virus vector expressing human 21-hydroxylase		2018-08-30	Treatment of congenital adrenal hyperplasia 21-hydroxylase deficiency	Designated	Not FDA Approved for Orphan Indication					Adrenas Therapeutics Inc	421 Kipling St		Palo Alto	California	94301	United States	648918
Adeno-Associated Viral Vector encoding C1 Esterase Inhibitor		2018-08-22	Treatment of Angioedema due to C1-Inhibitor Deficiency	Designated	Not FDA Approved for Orphan Indication					Adverum Biotechnologies, Inc.	800 Saginaw Drive		Redwood City	California	94063	United States	648218
recombinant adeno-associated viral vector containing a single-stranded transgene encoding a codon-optimized human SMN1 complementary deoxyribonucleic acid under the control of the chicken beta actin promoter		2018-07-16	Treatment of Spinal Muscular Atrophy	Designated/Withdrawn	Not FDA Approved for Orphan Indication					Biogen Inc.	225 Binney Street		Cambridge	Massachusetts	2142	United States	644718
Recombinant adeno-associated virus serotype rh74 vector expressing the micro-dystrophin gene		2018-06-21	Treatment of Duchenne Muscular Dystrophy	Designated	Not FDA Approved for Orphan Indication					Sarepta Therapeutics, Inc.	215 First Street		Cambridge	Massachusetts	2142	United States	641318
recombinant adeno-associated virus vector encoding human CYP4V2 protein		2018-06-21	Treatment of Bietti's crystalline dystrophy	Designated	Not FDA Approved for Orphan Indication					Reflection Biotechnologies Limited	Unit 601, 6/F, Core Building 1	No. 1 Science Park East Avenue	Pak Shek Kok	New Territories			609917
self-complementary non-replicating, recombinant adeno-associated virus serotype rhesus 74 (rh 74) expressing the human beta-sarcoglycan gene under the control of the muscle creatine kinase (MHCK7) promoter		2018-02-15	Treatment of Limb Girdle Muscular Dystrophy Type 2E (LGMD2E)	Designated	Not FDA Approved for Orphan Indication					Sarepta Therapeutics	215 First Street, Suite 415		Cambrige	Massachusetts	2142	United States	625818
adeno-associated virus serotype 6 containing human LAMAN cDNA		2018-02-15	Treatment of alpha-mannosidosis	Designated	Not FDA Approved for Orphan Indication					Stephen G. Kaler, MD	Eunice Kennedy Shriver NICHD	Porter Neuroscience Research Center II	Bethesda	Maryland	20892	United States	623417
a self-complementary adeno-associated virus serotype 9 expressing human codon-optimized CLN1 under control of CBh		2018-02-07	Treatment of neuronal ceroid lipofuscinosis type 1 (CLN1)	Designated	Not FDA Approved for Orphan Indication					Taysha Gene Therapies, Inc.	BioCenter at UT Southwestern	2280 Inwood Rd.	Dallas	Texas	75235	United States	628718
recombinant adeno-associated viral (AAV) vector that contains a bioengineered capsid (AAV-Spark200) and a codon-optimized expression cassette to drive expression of the SQ form of a B-domain deleted human coagulation factor VIII (hFVIII)		2018-01-16	Treatment of hemophilia A	Designated	Not FDA Approved for Orphan Indication					Spark Therapeutics, Inc.	3737 Market Street	Suite 1300	Philadelphia	Pennsylvania	19104	United States	569916
genetically modified, non-self replicating Adeno-Associated Virus serotype 9 expressing shRNA to knock down mutant PABP1 as well as a codon optimized, shRNA-insensitive, wildtype PABN1		2018-01-08	Treatment of oculopharyngeal muscular dystrophy (OPMD)	Designated	Not FDA Approved for Orphan Indication					Benitec Biopharma Limited	99 Mount Street,	Suit 1201	North Sydney	NSW		Australia	617717
scAAV9.MeCP2.hCLN3, a self-complementary AAV serotype 9 expressing human CLN3 (hCLN3)		2017-06-27	Treatment of neuronal ceroid lipofuscinosis Type 3 (CLN3)	Designated	Not FDA Approved for Orphan Indication					Abeona Therapeutics	6555 Carnegie Blvd	Suite 401	Cleveland	Ohio	44103	United States	570016
adeno-associated virus type 2 encoding human aromatic L-amino acid decarboxylase		2017-11-14	Treatment of aromatic L-amino acid decarboxylase deficiency	Designated	Not FDA Approved for Orphan Indication					University of California San Francisco	Department of Neurosurgery	1855 Folsom Street	San Francisco	California	94103	United States	613317
Recombinant adeno-associated virus serotype 2/1 vector encoding human beta-hexosaminidase alpha & beta subunits (rAAV2/1 Hex alpha & beta)		2017-11-14	Treatment of GM2 gangliosidosis (Tay-Sachs & Sandhoff diseases)	Designated	Not FDA Approved for Orphan Indication					University of Cambridge	Hills Road	Addenbroke's Hospital	Cambridge	England		United Kingdom	614617
adeno-associated virus (AAV2) capsid variant carrying a transgene encoding a codon-optimized human choroideremia (CHM) gene		2017-10-12	Treatment of choroideremia (CHM)	Designated	Not FDA Approved for Orphan Indication					4D Molecular Therapeutics, Inc.	5980 Horton Street	Suite 460	Emeryville	California	94608	United States	602217
Adeno Associated Virus carried Multi Characteristic Opsin		2017-10-03	Treatment of retinitis pigmentosa	Designated	Not FDA Approved for Orphan Indication					NanoScope Technologies	1312 Brown Trail		Bedford	Texas	76022	United States	604217
adeno-associated viral vector serotype 5 encoding a microRNA targeted to human huntingtin gene		2017-09-27	Treatment of Huntington's disease	Designated	Not FDA Approved for Orphan Indication					uniQure Inc.	113 Hartwell Avenue		Lexington	Massachusetts	2421	United States	525216
non-replicating recombinant adeno-associated virus vector containing 4 antisense sequences designed to target exon 2 in the human DMD gene under the control of U7 small nuclear non-coding RNA		2017-09-19	Treatment of Duchenne muscular dystrophy	Designated	Not FDA Approved for Orphan Indication					Nationwide Children's Hospital	Drug and Device Development Services	700 Children's Drive	Columbus	Ohio	43205	United States	603217
Adeno-associated virus serotype 8 vector expressing B domain deleted codon optimized factor VIII		2017-09-18	Treatment of hemophilia A	Designated	Not FDA Approved for Orphan Indication					Takeda Development Center Americas, Inc.	95 Hayden Avenue		Lexington	Massachusetts	2421	United States	603017
adeno-associated viral vector serotype 3B encoding shortened human ATP7B		2017-09-07	Treatment of Wilson's disease	Designated	Not FDA Approved for Orphan Indication					Vivet Therapeutics SAS	80 boulevard Haussmann		Paris	Île-de-France		France	601817
recombinant adeno-associated virus vector expressing the retinitis pigmentosa GTPase regulator		2017-07-31	Treatment of retinitis pigmentosa	Designated	Not FDA Approved for Orphan Indication					Applied Genetic Technologies Corporation	11801 Research Drive	Suite D	Alachua	Florida	32615	United States	524616
recombinant adeno-associated viral vector serotype HSC expressing human phenylalanine hydroxylase		2017-07-19	Treatment of phenylalanine hydroxylase deficiency	Designated	Not FDA Approved for Orphan Indication					Homology Medicines, Inc.	45 Wiggins Avenue		Bedford	Massachusetts	1730	United States	588217
Recombinant adeno-associated virus serotype 9 vector expressing codon-optimized miniaturized version of DMD gene		2017-05-22	Treatment of Duchenne Muscular Dystrophy (DMD)	Designated	Not FDA Approved for Orphan Indication					Bamboo Therapeutics, w wholly owned subsidiary of Pfizer	Worldwide Safety & Regulatory	Pfizer Inc.	Groton	Connecticut	6340	United States	583117
Recombinant adeno-associated viral vector, AAV2 serotype 6 (rAAv2/6), expressing human factor 8 (hf8) cDNA		2017-05-03	Treatment of hemophilia A	Designated	Not FDA Approved for Orphan Indication					Pfizer, Inc.	500 Arcola Road		Collegeville	Pennsylvania	19426	United States	562616
Adeno-associated virus serotype 2/6 (rAAV2/6) vectors encoding zinc finger nucleases (ZFNs) and the human iduronate 2-sulfatase (hIDS) gene		2017-02-27	Treatment of mucopolysaccharidosis type II	Designated	Not FDA Approved for Orphan Indication					Sangamo Therapeutics, Inc.	7000 Marina Boulevard		Brisbane	California	94005	United States	553416
adeno-associated virus (AAV) serotype rh.10 expressing beta-galactosidase		2017-01-30	Treatment of GM1 gangliosidosis	Designated	Not FDA Approved for Orphan Indication					Lysogene, Inc.	245 First Street	18th Floor	Cambridge	Massachusetts	2142	United States	560916
adeno-associated viral vector serotype 2.7m8 containing the chrimsonR-tdTomato gene		2017-01-25	Treatment of retinitis pigmentosa	Designated	Not FDA Approved for Orphan Indication					GenSight Biologics	74 Rue du Faubourg Saint-Antoine		Paris	Île-de-France		France	551516
Non-replicating recombinant adeno-associated viral vector expressing the human acid alpha-glucosidase gene		2017-01-11	Treatment of Pompe disease	Designated	Not FDA Approved for Orphan Indication					Asklepios Biopharmaceutics, Inc	P.O. Box 12848		Durham	North Carolina	27709	United States	547316
adeno-associated virus serotype 2/6 (rAAV2/6) vectors encoding zinc finger nucleases (ZFNs) and the human alpha-L-iduronidase (hIDUA) gene		2017-01-09	Treatment of mucopolysaccharidosis type I (MPS I)	Designated	Not FDA Approved for Orphan Indication					Sangamo Therapeutics, Inc.	7000 Marina Boulevard		Brisbane	California	94005	United States	546716
recombinant adeno-associated virus serotype 8 vector encoding human glucose-6-phosphatase-alpha (G6Pase or G6PC)		2016-09-28	Treatment of glycogen storage disease type Ia (von Gierke Disease)	Designated	Not FDA Approved for Orphan Indication					Ultragenyx Pharmaceutical, Inc.	60 Leveroni Court		Novato	California	94949	United States	536016
recombinant adeno-associated virus serotype rhesus 74 expressing the human dysferin gene (AAVrh74.MHCK7.DYSF.DV)		2016-09-19	Treatment of Limb Girdle Muscular Dystrophy Type 2B	Designated	Not FDA Approved for Orphan Indication					Sarepta Therapeutics	215 First Street, Suite 415		Cambridge	Massachusetts	2142	United States	537616
Adeno-associated virus delivered transgene of follistatin		2016-09-19	Treatment of inclusion body myositis	Designated	Not FDA Approved for Orphan Indication					Milo Biotechnology	2322 Delaware Drive		Cleveland Heights	Ohio	44106	United States	369612
recombinant adeno-associated virus vector serotype 9 expressing human iduronate-2-sulfatase		2016-09-01	Treatment of mucopolysaccharidosis II, also called Hunter syndrome A.	Designated	Not FDA Approved for Orphan Indication					Nationwide Children’s Hospital	700 Children's Drive	Room W210	Columbus	Ohio	43205	United States	534016
recombinant adeno-associated virus vector serotype 9 expressing human N-Sulfoglucosamine Sulfohydrolase		2016-09-01	Treatment of mucopolysaccharidosis type III A, also called Sanfilippo syndrome A	Designated	Not FDA Approved for Orphan Indication					Research Institute at Nationwide Children's Hospital	Center for Gene Therapy	700 Childrens Drive	Columbus	Ohio	43205	United States	534116
Adeno-associated virus serotype 2/6 (rAAV2/6) vectors encoding zinc finger nucleases (ZFNs) and human factor 9 gene (SB-FIX)		2016-09-01	Treatment of hemophilia B	Designated	Not FDA Approved for Orphan Indication					Sangamo Therapeutics, Inc.	7000 Marina Boulevard		Brisbane	California	94005	United States	535216
Adeno-associated viral vector differentially expressing microdystrophin 5 gene via the muscle-specific promoter CK8 (rAAV9-CK8-h-µD5)		2016-08-31	Treatment of Duchenne muscular dystrophy	Designated	Not FDA Approved for Orphan Indication					Solid GT, LLC	161 First Street	Suite 3A	Cambridge	Massachusetts	2142	United States	518216
recombinant, adeno-associated virus serotype 5 vector, containing the transgene, which encodes for the human protein, frataxin		2016-07-25	Treatment of Friedreich's Ataxia	Designated	Not FDA Approved for Orphan Indication					PTC Therapeutics, Inc.	100 Corporate Court		South Plainfield	New Jersey	7080	United States	498515
recombinant adeno-associated virus serotype rhesus 74 expressing the human dysferin gene (AAVrh74.MHCK7.DYSF.DV)		2016-09-19	Treatment of Limb Girdle Muscular Dystrophy Type 2B	Designated	Not FDA Approved for Orphan Indication					Sarepta Therapeutics	215 First Street, Suite 415		Cambridge	Massachusetts	2142	United States	537616
recombinant, adeno-associated virus serotype 2 vector carrying linear single-stranded AADC mRNA cDNA		2016-06-08	Treatment of aromatic L-amino acid decarboxylase deficiency.	Designated	Not FDA Approved for Orphan Indication					PTC Therapeutics, Inc.	100 Corporate Court		South Plainfield	New Jersey	7080	United States	526916
non-replicating recombinant adeno-associated viral vector, serotype 8, expressing the 1A1 isoform of the bilirubin-uridine diphosphate glucuronosyltransferase gene		2016-05-24	Treatment of Crigler Najjar syndrome.	Designated	Not FDA Approved for Orphan Indication					Audentes Therapeutics, Inc.	600 California Street	17th Floor	San Francisco	California	94109	United States	529416
adeno-associated viral serotype 2 vector under the regulatory control of a CMV promoter encoding the human tripeptidyl peptidase-1 (hTPP1) cDNA		2016-03-16	Treatment of CLN2 disease (neuronal ceroid lipofuscinosis (NCL)) caused by TPP1 deficiency.	Designated	Not FDA Approved for Orphan Indication					Spark Therapeutics, Inc.	3737 Market Street	Suite 1300	Philadelphia	Pennsylvania	19104	United States	518516
adeno-associated virus vector encoding the SQ variant of human blood clotting factor VIII		2016-02-29	Treatment of Hemophilia A.	Designated	Not FDA Approved for Orphan Indication					BioMarin Pharmaceutical, Inc.	105 Digital Drive		Novato	California	94949	United States	510915
adeno-associated viral vector expressing the human vascular endothelial growth factor gene		2015-12-31	Treatment of critical limb ischemia in no-option patients where other procedures, grafts, or angioplasty are not indicated	Designated	Not FDA Approved for Orphan Indication					Integene International Holding, LLC	1951 NW 7th Avenue	Suite 300	Miami	Florida	33136	United States	482815
recombinant adeno-associated virus serotype AAV8 vector encoding human ornithine transcarbamylase		2015-12-29	Treatment of ornithine transcarbamylase deficiency	Designated	Not FDA Approved for Orphan Indication					Dimension Therapeutics	840 Memorial Drive		Cambridge	Massachusetts	2139	United States	499315
non-replicating recombinant adeno-associated virus (AAV) vector of serotype 9 expressing human iduronate-2-sulfatase		2015-12-08	Treatment of Mucopolysaccharidosis Type II	Designated	Not FDA Approved for Orphan Indication					REGENXBIO, Inc.	9712 Medical Center Drive	Suite 100	Rockville	Maryland	20850	United States	501815
adeno-associated viral (AAV) vector serotype rh. 10 encoding the human N-sulfoglycosamine sulphohydrolase cDNA (SGSH)		2015-11-18	Treatment of mucopolysaccharidosis type IIIA or Sanfilippo type A syndrome	Designated	Not FDA Approved for Orphan Indication					LYSOGENE	20 Rue Jacques Dulud		Neuilly-sur-Seine	Île-de-France		France	499115
recombinant adeno-associated virus vector expressing the cyclic nucleotide gated channel alpha subunit (CNGA3)		2015-11-16	Treatment of achromatopsia caused by mutations in the CNGA3 gene	Designated	Not FDA Approved for Orphan Indication					Applied Genetic Technologies Corp.	11801 Research Drive	Suite D	Alachua	Florida	32615	United States	496615
adeno-associated virus type 8 delivering a vector genome with human retinoschisin promoter (RS/IRBP) and the human retinoschisin cDNA (hRS)		2015-11-16	Treatment of X-linked retinoschisis	Designated	Not FDA Approved for Orphan Indication					Paul A. Sievig, MD, PhD, National Eye Institute, NIH	31 Center Drive	Bldg 31, Room 6A03	Bethesda	Maryland	20892	United States	496015
recombinant adeno-associated virus serotype 9 vector containing the transgene UBE3A encoding for ubiquitin protein ligase E3A/E6-AP		2015-10-29	Treatment of Angelman Syndrome.	Designated	Not FDA Approved for Orphan Indication					PTC Therapeutics, Inc.	100 Corporate Court		South Plainfield	New Jersey	7080	United States	494815
adeno-associated viral vector composed of a bioengineered AAV capsid and a codon-optimized expression cassette encoding a high-specific activity variant of human coagulation factor IX		2015-09-21	Treatment of hemophilia B.	Designated	Not FDA Approved for Orphan Indication					Pfizer Inc.	445 Eastern Point Road	MS-8260-1625	Groton	Connecticut	6340	United States	490715
Adeno-associated virus serotype rh10 vector encoding the human factor IX gene		2015-08-25	Treatment of hemophilia B.	Designated	Not FDA Approved for Orphan Indication					Ultragenyx Pharmaceuticals	840 Memorial Drive		Cambridge	Massachusetts	2139	United States	487615
adeno-associated virus serotype 9 vector containing human Iduronate-2-sulfatase transgene		2015-07-16	Treatment of mucopolysaccharidosis type II (Hunter syndrome).	Designated	Not FDA Approved for Orphan Indication					Esteve Pharmaceuticals, S.A.	109 Passeig de la Zona Franca	4th Floor	Barcelona	Catalunya		Spain	486315
recombinant adeno-associated virus serotype rhesus 74 (rh74) expressing the human CT GalNac transferase (GALGT2) gene, also called the Sda or Cad GAlNac transferase or b4Galnt2, under control of the muscle creatine kinase (MCK) promoter		2015-06-16	Treatment of Duchenne muscular dystrophy	Designated	Not FDA Approved for Orphan Indication					Nationwide Children's Hospital	700 Children's Drive	Rm W213	Columbus	Ohio	43205	United States	482515
non-replicating adeno-associated viral vector, serotype 8, expressing human myotubularin gene		2014-12-03	Treatment of x-linked myotubular myopathy	Designated	Not FDA Approved for Orphan Indication					Audentes Therapeutics, Inc.	101 Montgomery St., #2650		San Francisco	California	94104	United States	453814
adeno-associated viral vector serotype 2 containing the human Rab escort protein 1 gene		2014-11-05	Treatment of choroideremia	Designated	Not FDA Approved for Orphan Indication					Biogen	300 Binney Street		Cambridge	Massachusetts	2142	United States	450514
non-replicating recombinant adeno-associated virus vector containing a fragment of the gene encoding channelrhodopsin-2 protein		2014-10-20	Treatment of retinitis pigmentosa	Designated	Not FDA Approved for Orphan Indication					Allergan, Inc.	2525 Dupont Drive	P.O. Box 19534	Irvine	California	92623	United States	447714
adeno-associated viral vector serotype 9 containing the human cardiac calsequestrin gene		2014-10-02	Treatment of catecholaminergic polymorphic ventricular tachycardia	Designated	Not FDA Approved for Orphan Indication					Istituti Clinici Scientifici Maugeri SpA Societa Benefit – IRCCS	via Salvatore Maugeri		Pavia		4- 27100	Italy	445614
Adenoassociated virus vector (AAV) carrying a modified AAV serotype 2 backbone and coding sequence of human thymidine phosphorylase preceded by a human thyroxin-binding globulin promoter		2014-09-04	For the treatment of Mitochondrial Neurogastrointestinal Encephalomyopathy (MNGIE)	Designated	Not FDA Approved for Orphan Indication					Columbia University Medical Center	Department of Neurology	630 West 168th Street, P&S 4-423	New York	New York	10032	United States	441014
Recombinant AAV9 expressing human alpha-N-acetylglucosaminidase		2014-04-30	Mucopolysaccharidosis III-B (Sanfilippo Syndrome Type B)	Designated	Not FDA Approved for Orphan Indication					The Research Institute at Nationwide Children's Hospital	700 Children's Drive-Rm WA3011		Columbus	Ohio	43205	United States	433814
recombinant AAV9 expressing human sulfoglucosamine sulfohydrolase		2014-04-29	Treatment of mucopolysaccharidosis type III-A (Sanfilippo Syndrome Type A)	Designated	Not FDA Approved for Orphan Indication					Abeona Therapeutics	6555 Carnegie Blvd	Suite 401	Cleveland	Ohio	44103	United States	433714
adeno associated virus with modified transthyretin and sequence encoding factor IX variant gene		2014-03-14	Treatment of hemophilia B	Designated	Not FDA Approved for Orphan Indication					Takeda Development Center Americas, Inc.	95 Hayden Avenue		Lexington	Massachusetts	2421	United States	421814
self-complimentary adeno-associated virus vector, serotype 9, packaging the full lenght GAN gene in the viral capsid		2013-09-27	Treatment of Giant Axonal Neuropathy	Designated	Not FDA Approved for Orphan Indication					Taysha Gene Therapies Inc.	3000 Pegasus Park Drive, Suite 1430		Dallas	Texas	75247	United States	408813
aadeno-associated viral vector, serotype 2, containing the human choroideremia gene encoding human Rab escort protein 1		2013-09-12	Treatment of choroideremia due to mutations in the human choroideremia gene (CHM)	Designated	Not FDA Approved for Orphan Indication					Sparks Therapeutics, Inc.	3737 Market Street	Suite 1300	Philadelphia	Pennsylvania	19104	United States	404713
adeno associated viral vector serotype rh.10 carrying the human SGSH and SUMF1 cDNAs		2013-05-06	Treatment of mucopolysaccharidosis type IIIA (Sanfilippo type A syndrome)	Designated	Not FDA Approved for Orphan Indication					Lysogene	52 rue La Boetie		Paris			France	395813
replication-deficient recombinant serotype 2 adeno-associated viral vector containing hAQP1 cDNA		2013-05-03	Treatment of symptoms of Grade 2 and Grade 3 late xerostomia from parotid gland hypofunction caused by radiotherapy for cancer of the oral cavity.	Designated	Not FDA Approved for Orphan Indication					MeiraGTx, LLC	450 East 29th Street	15th Floor	New York	New York	10016	United States	365012
recombinant adenovirus vector AAV2/rh8 expressing human B-hexosaminidase A & B subunits		2013-03-25	Treatment of Tay-Sachs disease	Designated	Not FDA Approved for Orphan Indication					Na't Tay-Sachs & Allied Diseases Association	2001 Beacon Street	Suite 204	Boston	Massachusetts	2135	United States	392813
AAV-G6Pase vector		2013-03-11	Treatment of glycogen storage disease type Ia	Designated	Not FDA Approved for Orphan Indication					GlyGenix Therapeutics, Inc.	15 Research Drive		Woodbridge	Connecticut	6443	United States	378912
adeno-associated viral vector serotype 9 containing human N-acetylglucosaminidase alpha gene		2012-12-27	Treatment of mucopolysaccharidosis type IIIB (Sanfilippo B syndrome)	Designated	Not FDA Approved for Orphan Indication					Esteve Pharmaceuticals, S.A.	109 Passeig de la Zona Franca	4th Floor	Barcelona	Catalunya		Spain	384712
adeno-associated viral vector containing DNA encoding an RNAi targeting rhodopsin in combination with an adeno-associated viral vector containing DNA encoding a rhodopsin gene		2012-12-13	treatment of retinitis pigmentosa	Designated	Not FDA Approved for Orphan Indication					Spark Therapeutics Ireland Ltd.	Smurfit Institute of Genetics	Trinity College	Dublin 2			Ireland	383412
adeno-associated virus transgene of follistatin		2012-11-19	Treatment of Duchennes and Becker's muscular dystrophy	Designated	Not FDA Approved for Orphan Indication					Milo Biotechnology	2322 Delaware Drive		Cleveland Heights	Ohio	44106	United States	378512
Adeno-Associated Viral Vector Expressing Low-Density Lipoprotein Receptor		2012-01-31	Treatment of homozygous familial hypercholesterolemia	Designated	Not FDA Approved for Orphan Indication					ReGenX Biosciences LLC	750 17th Street, NW	Suite 1100	Washington	District of Columbia	20006	United States	359411
an adeno-associated viral vector containing a codon-optimised human factor IX gene (AAV5-hFIXco)		2011-12-22	Treatment of hemophilia B	Designated	Not FDA Approved for Orphan Indication					uniQure, B.V.	Meiberdreef 61	1100 DA	Amsterdam			Netherlands	357511
adeno-associated virus vector serotype 9 expressing human sulfamidase		2011-06-01	Treatment of mucopolysaccharidosis type IIIA (Sanfilippo A Syndrome).	Designated	Not FDA Approved for Orphan Indication					Esteve Pharmaceuticals, S.A.	109 Passeig de la Zona Franca	4th Floor	Barcelona	Catalunya		Spain	341611
adeno associated viral vector containing human ARSB gene		2011-03-17	Treatment of mucopolysaccharidosis type VI (MPS VI; Maroteaux-Lamy syndrome)	Designated	Not FDA Approved for Orphan Indication					Fondazione Telethon	Via Guglielmo Saliceto		5/a			Italy	335011
recombinant adeno-associated virus vector expressing the cyclic nucleotide gated channel beta subunit (rAAV-CNGB3)		2011-02-04	Treatment of achromatopsia caused by mutations in the CNGB3 gene.	Designated	Not FDA Approved for Orphan Indication					Applied Genetic Technologies Corporation	11801 Research Drive	Suite D	Alachua	Florida	32615	United States	332310
adeno-associated viral vector containing modified U11 snRNA		2010-09-15	Treatment of Duchenne muscular dystrophy.	Designated	Not FDA Approved for Orphan Indication					uniQure Inc.	113 Hartwell Avenue		Lexington	Massachusetts	2421	United States	288409
recombinant adeno-associated virus encoded gene for X-linked mammalian inhibitor of apoptosis protein (XIAP)		2009-08-25	Treatment of Huntington's disease.	Designated	Not FDA Approved for Orphan Indication					Neurologix, Inc.	One Bridge Plaza, North		Fort Lee	New Jersey	7024	United States	287409
Recombinant adeno-associated virus (serotype 2) (rAAV2) gene transfer agent expressing RPE65		2009-05-11	Treatment of Leber's congential amaurosis	Designated	Not FDA Approved for Orphan Indication					AmpliPhi Biosciences Corporation	601 Union St.	Suite 4200	Seattle	Washington	98111	United States	279209
Adeno-associated viral vector serotype 5 containing human ABCA4 gene		2008-09-30	Treatment of Stargardt's disease.	Designated/Withdrawn	Not FDA Approved for Orphan Indication					Fondazione Telethon	Via Guglielmo Saliceto		5/a			Italy	267908
Recombinant adeno-associated virus retinal pigment epithelium gene vector AAV2-hRPE65v2		2008-06-24	Treatment of Leber congenital amaurosis due to RPE65 mutations.	Designated	Not FDA Approved for Orphan Indication					Spark Therapeutics, Inc.	3737 Market Street	Suite 1300	Philadelphia	Pennsylvania	19104	United States	259308
Adeno-associated vector expressing the human lipoprotein lipase protein		2007-05-21	Treatment of lipoprotein lipase deficiency	Designated/Withdrawn	Not FDA Approved for Orphan Indication					uniQure B.V.	Meibergdreef 61	1100 DA	Amsterdam			Netherlands	240007
adeno-associated viral vector expressing human retinoschisin-1 gene		2007-05-21	Treatment of X-linked juvenile retinoschisis (XLRS).	Designated	Not FDA Approved for Orphan Indication					TeamedOn International, Inc.	2275 Research Blvd, Suite 500		Rockville	Maryland	20850	United States	238907
Adeno-associated viral vector expressing human acid alpha glucosidase gene		2007-03-20	Treatment of Pompe disease	Designated/Withdrawn	Not FDA Approved for Orphan Indication					Audentes Therapeutics, Inc.	101 Montgomery St., #2650		San Francisco	California	94104	United States	237107
rAAV2-CB-hRPE65		2005-02-11	Treatment of type II Leber's Congenital Amaurosis	Designated/Withdrawn	Not FDA Approved for Orphan Indication					Applied Genetic Technologies Corp.	11801 Research Drive	Suite D	Alachua	Florida	32615	United States	197404
recombinant adeno-associated virus alpha 1-antitrypsin vector		2003-01-27	Treatment of alpha1-antitrypsin deficiency	Designated	Not FDA Approved for Orphan Indication					University of Massachusetts Medical School	55 Lake Avenue North	Suite S1-340	Worcester	Massachusetts	1655	United States	164302
Adeno-associated viral vector containing the gene for human coagulation factor IX		2001-06-13	Intrahepatic treatment of patients with moderate to severe hemophilia	Designated	Not FDA Approved for Orphan Indication					Avigen, Inc.	1301 Harbor Bay Parkway		Alameda	California	94502	United States	145301
Adeno-associated viral vector containing the gene for human coagulation factor IX		2001-06-13	Intramuscular treatment of patients with moderate to severe hemophilia	Designated	Not FDA Approved for Orphan Indication					Avigen, Inc.	1301 Harbor Bay Parkway		Alameda	California	94502	United States	144401
Adeno-associated viral-based vector cystic fibrosis gene therapy		1995-02-15	Treatment of cystic fibrosis.	Designated/Withdrawn	Not FDA Approved for Orphan Indication					Targeted Genetics Corporation	1100 Olive Way, Suite 100		Seattle	Washington	98101	United States	84994
Note: Exclusivity Protected Indications are shown for approvals from Jan. 1, 2013, to the present.
